# Supplementary material for: Global Fibrosis Burden and a Transcriptional Biomarker-Based Strategy for Early Detection in Resource-Limited Settings
Source: Biomolecules. 2025 Sep 3;15(9):1273. doi: 10.3390/biom15091273 (PMC12467191; doi:10.3390/biom15091273)
Supplement: Supplementary file 1 [file biomolecules-15-01273-s001.zip]

Archive with 1 entries (1 files):
- biomolecules-3767478-SI.pdf
